# Supplementary material for: Copy number analyses of DNA repair genes reveal the role of poly(ADP-ribose) polymerase (PARP) in tree longevity
Source: iScience. 2021 Jun 24;24(7):102779. doi: 10.1016/j.isci.2021.102779 (PMC8271160; doi:10.1016/j.isci.2021.102779)
Supplement: Table S1. The list of DNA repair genes used for the analyses, related to figures 1, 2 and STAR Methods — The accession number in Arabidopsis thaliana and ID of gene family in the Dicots PLAZA 4.0 and Gymno PLAZA 1.0 were shown. Each gene was categorized into 11 functional groups. [file mmc2.xlsx]

## Sheet: Sheet1
Supplementary Table S1. The list of DNA repair genes used for the analyses. The accession number in Arabidopsis thaliana and ID of gene family in the Dicots PLAZA 4.0 and Gymno PLAZA 1.0 were shown. Each gene was categorized into 11 functional groups.
Group of gene function	Symbol of gene	AGI Accession number in Arabidopsis thaliana	ID of gene family in Dicots PLAZA 4.0	ID of gene family in Gymno PLAZA 1.0
Base excision repair
	APE1	AT2G41460	HOM04D004383	HOM03D004400
	APE1L	AT3G48425	HOM04D006817	HOM03D005832
	APE2	AT4G36050	HOM04D004425	HOM03D006661
	APTX	AT5G01310	HOM04D004756	HOM03D002833
	DML1	AT2G36490	HOM04D001046	HOM03D001428
	DML2	AT3G10010	HOM04D001046	HOM03D001428
	DML3	AT4G34060	HOM04D001046	HOM03D001428
	FPG	AT1G52500	HOM04D005473	HOM03D004609
	HMGB1	AT3G51880	HOM04D000711	HOM03D000500
	MAGLP/AlkA	AT1G19480	HOM04D002929	HOM03D004685
	MAGLP/AlkA	AT1G75230	HOM04D002929	HOM03D004685
	MAGLP/AlkA	AT3G50880	HOM04D002929	HOM03D004685
	MBD4	AT3G07930	HOM04D004958	HOM03D003502
	MPG/MAG	AT3G12040	HOM04D007180	HOM03D007182
	MUTY	AT4G12740	HOM04D005552	HOM03D004454
	NTH	AT1G05900	HOM04D004019	HOM03D005173
	NTH	AT2G31450	HOM04D004019	HOM03D005173
	OGG1	AT1G21710	HOM04D006939	HOM03D005744
	PARG1	AT2G31870	HOM04D003287	HOM03D003504
	PARG2	AT2G31865	HOM04D003287	HOM03D003504
	PARP1	AT2G31320	HOM04D001195	HOM03D000597
	PARP2	AT4G02390	HOM04D001195	HOM03D000597
	PARP3	AT5G22470	HOM04D001195	HOM03D000597
	PNKP	AT3G14890	HOM04D005170	HOM03D004809
	Tag	AT1G13635	HOM04D000784	HOM03D001279
	Tag	AT1G15970	HOM04D000784	HOM03D001279
	Tag	AT1G75090	HOM04D000784	HOM03D001279
	Tag	AT1G80850	HOM04D000784	HOM03D001279
	Tag	AT3G12710	HOM04D000784	HOM03D001279
	Tag	AT5G44680	HOM04D000784	HOM03D001279
	Tag	AT5G57970	HOM04D000784	HOM03D001279
	TDP1	AT5G15170	HOM04D005673	HOM03D004707
	UNG	AT3G18630	HOM04D003441	HOM03D003393
	XRCC1	AT1G80420	HOM04D006984	HOM03D003667
Nucleotide excision repair
	CCNH	AT5G27620	HOM04D005036	HOM03D003364
	CSA	AT1G19750	HOM04D005364	HOM03D005285
	CSA	AT1G27840	HOM04D005364	HOM03D005285
	CUL4	AT5G46210	HOM04D000338	HOM03D000143
	DDB1	AT4G05420	HOM04D003108	HOM03D000591
	DDB1	AT4G21100	HOM04D003108	HOM03D000591
	DDB2	AT5G58760	HOM04D007014	HOM03D003898
	GTF2H1	AT1G55750	HOM04D004318	HOM03D003099
	GTF2H1	AT3G61420	HOM04D004318	HOM03D003099
	GTF2H2	AT1G05055	HOM04D006174	HOM03D006192
	GTF2H3	AT1G18340	HOM04D006212	HOM03D006663
	GTF2H4	AT4G17020	HOM04D005140	HOM03D003940
	GTF2H5	AT1G12400	HOM04D007085	HOM03D008072
	GTF2H5	AT1G62886	HOM04D007085	HOM03D008072
	LIG1	AT1G08130	HOM04D001683	HOM03D001412
	LIG1	AT1G49250	HOM04D001683	HOM03D001412
	Mfd	AT3G02060	HOM04D005818	HOM03D003238
	MMS19	AT5G48120	HOM04D004480	HOM03D004191
	MNAT1	AT4G30820	HOM04D005360	HOM03D004449
	RAD1/UVH1/ERCC4/XPF	AT5G41150	HOM04D005466	HOM03D003505
	RAD23A	AT1G79650	HOM04D001203	HOM03D001632
	RAD23B	AT1G16190	HOM04D001203	HOM03D001632
	RAD23C	AT3G02540	HOM04D001203	HOM03D001632
	RAD23D	AT5G38470	HOM04D001203	HOM03D001632
	RBX1	AT3G42830	HOM04D001544	HOM03D001542
	RBX1	AT5G20570	HOM04D001544	HOM03D001542
	RFC1	AT5G22010	HOM04D004689	HOM03D002834
	RFC2	AT1G21690	HOM04D001345	HOM03D001196
	RFC3	AT1G77470	HOM04D001345	HOM03D001196
	RFC4	AT1G63160	HOM04D001345	HOM03D001196
	RFC5	AT5G27740	HOM04D001694	HOM03D003877
	RPA1	AT2G06510	HOM04D000929	HOM03D000629
	RPA1	AT4G19130	HOM04D000929	HOM03D000629
	RPA1	AT5G08020	HOM04D000929	HOM03D000629
	RPA1	AT5G45400	HOM04D000929	HOM03D000629
	RPA1	AT5G61000	HOM04D000929	HOM03D000629
	RPA2	AT2G24490	HOM04D002638	HOM03D003134
	RPA2	AT3G02920	HOM04D002638	HOM03D003134
	RPA3	AT3G52630	HOM04D003942	HOM03D005396
	RPA3	AT4G18590	HOM04D003942	HOM03D005396
	UVR1/UVX3/XPG/ERCC5	AT3G28030	HOM04D005866	HOM03D002893
	UVR7/ERCC1	AT3G05210	HOM04D005591	HOM03D004203
	UvrD	AT4G25120	HOM04D002964	HOM03D005360
	XAB2	AT5G28740	HOM04D003069	HOM03D002694
	XPB/ERCC3	AT5G41360	HOM04D003675	HOM03D002803
	XPB/ERCC3	AT5G41370	HOM04D003675	HOM03D002803
	XPC	AT5G16630	HOM04D005966	HOM03D004314
	XPD/UVH6/ERCC2	AT1G03190	HOM04D004614	HOM03D005289
Homologous recombination repair
	BRCA2	AT4G00020	HOM04D004670	HOM03D008142
	BRCA2	AT5G01630	HOM04D004670	HOM03D008142
	EME1	AT2G21800	HOM04D005249	HOM03D007551
	EME1	AT2G22140	HOM04D005249	HOM03D007551
	MIM	AT5G61460	HOM04D003618	HOM03D003447
	MND1	AT4G29170	HOM04D005684	HOM03D007966
	MRE11A	AT5G54260	HOM04D004854	HOM03D005935
	MUS81	AT4G30870	HOM04D004990	HOM03D004705
	NBS1	AT3G02680	HOM04D006113	HOM03D004683
	RAD50	AT2G31970	HOM04D005302	HOM03D003113
	RAD51B	AT2G28560	HOM04D007144	HOM03D007435
	RAD51C	AT2G45280	HOM04D007012	HOM03D007195
	RAD51D	AT1G07745	HOM04D006740	HOM03D007750
	RecG	AT2G01440	HOM04D003779	HOM03D003370
	SSB	AT3G18580	HOM04D002728	HOM03D002499
	SSB	AT4G11060	HOM04D002728	HOM03D002499
	TOP3	AT2G32000	HOM04D002223	HOM03D002059
	TOP3	AT5G63920	HOM04D002223	HOM03D002059
	XRCC2	AT5G64520	HOM04D006906	HOM03D008620
Mismatch repair
	MLH1	AT4G09140	HOM04D005281	HOM03D005583
	MLH3	AT4G35520	HOM04D003331	HOM03D005080
	MSH1	AT3G24320	HOM04D004513	HOM03D005511
	MSH5	AT3G20475	HOM04D005333	HOM03D007428
	Muts_like	AT1G65070	HOM04D001403	HOM03D001852
	Muts_like	AT5G54090	HOM04D001403	HOM03D001852
	PMS1	AT4G02460	HOM04D002177	HOM03D002554
Non-homologous end-joinning repair
	ATRAD21.1	AT5G40840	HOM04D001275	HOM03D001079
	ATRAD21.2	AT3G59550	HOM04D001275	HOM03D001079
	ATRAD21.3	AT5G16270	HOM04D001275	HOM03D001079
	KU70	AT1G16970	HOM04D005046	HOM03D004691
	KU80	AT1G48050	HOM04D005174	HOM03D002193
	LIG4	AT5G57160	HOM04D005047	HOM03D002488
	PRKDC	AT1G50030	HOM04D002601	HOM03D001652
	XRCC4	AT3G23100	HOM04D006340	HOM03D005209
Editing and processing nuclease
	FEN1	AT5G26680	HOM04D003408	HOM03D002630
	FLJ35220	AT4G31150	HOM04D005935	HOM03D006237
	HEX1/EXO1	AT1G18090	HOM04D002577	HOM03D005538
	HEX1/EXO1	AT1G29630	HOM04D002577	HOM03D005538
	SPO11-1	AT3G13170	HOM04D001259	HOM03D001513
	SPO11-2	AT1G63990	HOM04D001259	HOM03D001513
	SPO11-3	AT5G02820	HOM04D001259	HOM03D001513
Modulation of nucleotide pool
	DUT1	AT3G46940	HOM04D003033	HOM03D002613
	NUDX1	AT1G68760	HOM04D003418	HOM03D005023
	RNR1	AT2G21790	HOM04D002376	HOM03D001347
	RNR2a	AT3G23580	HOM04D002018	HOM03D001558
	TSO2	AT3G27060	HOM04D002018	HOM03D001558
DNA plymerase
	NUDX1	AT1G68760	HOM04D003418	HOM03D005023
	POLD2	AT2G42120	HOM04D005157	HOM03D004054
	POLD3	AT1G78650	HOM04D002072	HOM03D004484
	POLD4	AT1G09815	HOM04D004732	HOM03D003548
	POLE	AT1G08260	HOM04D003276	HOM03D002351
	POLE	AT2G27120	HOM04D003276	HOM03D002351
	POLE	AT5G22110	HOM04D004989	HOM03D007043
	POLH	AT5G44740	HOM04D004091	HOM03D007442
	Polk	AT1G49980	HOM04D002775	HOM03D006067
	POLL	AT1G10520	HOM04D006123	HOM03D007561
	REV1	AT5G44750	HOM04D004212	HOM03D005524
	REV7	AT1G16590	HOM04D006848	HOM03D005648
Rad6 pathway
	MMS2	AT1G23260	HOM04D001492	HOM03D001161
	MMS2	AT1G70660	HOM04D001492	HOM03D001161
	MMS2	AT2G36060	HOM04D001492	HOM03D001161
	MMS2	AT3G52560	HOM04D001492	HOM03D001161
Direct reversal of damage
	ABH3/AlkB	AT2G22260	HOM04D007234	HOM03D007275
	AlkB	AT1G11780	HOM04D006501	HOM03D006029
	PHR1	AT1G12370	HOM04D005911	HOM03D005566
DNA damage response
	AXR1	AT1G05180	HOM04D003724	HOM03D003484
	BRU1	AT3G18730	HOM04D004030	HOM03D008954
	CHEK2	AT4G04720	HOM04D000039	HOM03D000063
	COP1	AT2G32950	HOM04D000650	HOM03D000501
	DET1	AT4G10180	HOM04D005851	HOM03D003960
	DRT101	AT5G18070	HOM04D004359	HOM03D004660
	DRT102	AT3G04880	HOM04D006441	HOM03D003323
	DRT111	AT1G30480	HOM04D004921	HOM03D003999
	HUS1	AT1G52530	HOM04D004876	HOM03D005957
	PR19B/PUB60-1	AT1G04510	HOM04D003246	HOM03D004531
	PR19B/PUB60-2	AT2G33340	HOM04D003246	HOM03D004531
	PRD1	AT4G14180	HOM04D006666	HOM03D007084
	RAD1	AT4G17760	HOM04D006209	HOM03D007251
	RAD17	AT5G66130	HOM04D005902	HOM03D006532
	RAD9	AT3G05480	HOM04D005486	HOM03D007064
	REX1	AT5G04910	HOM04D006322	HOM03D006889
	SMC1	AT3G54670	HOM04D003489	HOM03D003237
	SMC3	AT2G27170	HOM04D003467	HOM03D002271
	SMC4	AT5G48600	HOM04D003434	HOM03D002909
	SMC5	AT5G15920	HOM04D004387	HOM03D001853
	SMC6	AT5G07660	HOM04D003618	HOM03D003447
	SOG1	AT1G25580	HOM04D000656	HOM03D000769
	SSRP1	AT3G28730	HOM04D003180	HOM03D002008
	WRN	AT4G13870	HOM04D006594	HOM03D006683
