# Supplementary material for: Copy number analyses of DNA repair genes reveal the role of poly(ADP-ribose) polymerase (PARP) in tree longevity
Source: iScience. 2021 Jun 24;24(7):102779. doi: 10.1016/j.isci.2021.102779 (PMC8271160; doi:10.1016/j.isci.2021.102779)
Supplement: Table S2. The results of Fisher’s exact test to test enrichment or dilution of each life form in each of significantly different cluster, related to figure 1 [file mmc3.xlsx]

## Sheet: Sheet1
Supplementary Table S2. The results of Fisher's exact test to test enrichment or dilution of each life form in each of significantly different cluster.
		Number of target life form in target cluster	Number of target life form in all species	p-values	Q-values
Cluster1	Tree	0	23	0.284	0.621
	Perennial herb	1	15	1	1
	Annual herb	0	21	0.545	0.793
	Alga	2	2	0.00164	0.0262
Cluster2	Tree	5	23	0.00566	0.0452
	Perennial herb	0	15	0.321	0.621
	Annual herb	0	21	0.154	0.437
	Alga	0	2	1	1
Cluster3	Tree	8	23	0.388	0.621
	Perennial herb	5	15	0.741	0.988
	Annual herb	4	21	0.371	0.621
	Alga	0	2	1	1
Cluster4	Tree	10	23	0.0658	0.263
	Perennial herb	9	15	1	1
	Annual herb	17	21	0.0145	0.0774
	Alga	0	2	0.164	0.437
