# Supplementary material for: Copy number analyses of DNA repair genes reveal the role of poly(ADP-ribose) polymerase (PARP) in tree longevity
Source: iScience. 2021 Jun 24;24(7):102779. doi: 10.1016/j.isci.2021.102779 (PMC8271160; doi:10.1016/j.isci.2021.102779)
Supplement: Table S3. The results of PGLS regressions in 121 gene families, related to figure 2 [file mmc4.xlsx]

## Sheet: Sheet1
Supplementary Table S3. The results of PGLS regressions in 121 gene families.
				Trees versus annual herbs					Trees versus perennial herbs
Symbol of gene family	ID of gene family in Dicots PLAZA 4.0	ID of gene family in Gymno PLAZA 1.0	Genes within the gene family	Coefficient	Standard error	t-value	p-value	Q-value	Coefficient	Standard error	t-value	p-value	Q-value	Pagel's lambda	Log likelihood	AIC
PARP	HOM04D001195	HOM03D000597	PARP1, PARP2, PARP3	-0.362865	0.0904087	-4.0136	0.000179425	0.0217105	-0.394672	0.110878	-3.55952	0.000765884	0.0455394	4.96932e-09	-17.7393	45.4786
RNR2, TSO2	HOM04D002018	HOM03D001558	RNR2a, TSO2	-0.650884	0.200926	-3.23943	0.00201676	0.0813426	-0.553984	0.201984	-2.74271	0.00816794	0.193521	0.897835	-47.7398	105.48
BRCA2	HOM04D004670	HOM03D008142	BRCA2	0.671559	0.20635	3.25446	0.00192925	0.0813426	0.261783	0.25307	1.03443	0.305382	0.689213	2.03309e-08	-66.4281	142.856
DRT102	HOM04D006441	HOM03D003323	DRT102	-0.673506	0.25521	-2.63902	0.0107483	0.26272	-0.565519	0.272343	-2.07649	0.0424495	0.360577	0.423905	-68.0128	146.026
MPG/MAG	HOM04D007180	HOM03D007182	MPG/MAG	0.32155	0.128386	2.50455	0.0151987	0.26272	0.0394152	0.157454	0.250328	0.80325	0.936492	5.04723e-09	-38.4307	86.8615
PNKP	HOM04D005170	HOM03D004809	PNKP	0.444073	0.176967	2.50936	0.0150146	0.26272	0.0295322	0.187133	0.157814	0.875171	0.967922	0.477706	-45.6493	101.299
PMS1	HOM04D002177	HOM03D002554	PMS1	0.300883	0.117739	2.5555	0.0133461	0.26272	-0.0122728	0.144396	-0.0849941	0.932569	0.967922	3.48184e-09	-33.323	76.646
Tag	HOM04D000784	HOM03D001279	Tag	-0.32552	0.135236	-2.40706	0.0194034	0.268482	-0.645818	0.135989	-4.74905	1.46063e-05	0.00173698	0.981894	-21.904	53.8081
BRU1	HOM04D004030	HOM03D008954	BRU1	-0.606173	0.262048	-2.31322	0.0244075	0.268482	-0.764294	0.295136	-2.58963	0.0122225	0.207643	0.176745	-74.0239	158.048
SPO11	HOM04D001259	HOM03D001513	SPO11-1, SPO11-2, SPO11-3	0.529593	0.222255	2.38282	0.0205992	0.268482	0.511124	0.223391	2.28803	0.0259331	0.280359	0.960234	-52.296	114.592
MSH1	HOM04D004513	HOM03D005511	MSH1	0.472765	0.203883	2.31881	0.0240797	0.268482	0.151024	0.250043	0.603993	0.548287	0.813505	1.5796e-08	-65.7183	141.437
PARG	HOM04D003287	HOM03D003504	PARG1, PARG2	0.529715	0.237558	2.22983	0.0297856	0.28632	0.178092	0.245787	0.724577	0.471728	0.731515	0.620125	-61.1584	132.317
SOG1	HOM04D000656	HOM03D000769	SOG1	0.254069	0.114645	2.21615	0.0307617	0.28632	-0.0648701	0.12215	-0.53107	0.59747	0.83873	0.432902	-20.6675	51.335
RFC1	HOM04D004689	HOM03D002834	RFC1	-0.344498	0.158223	-2.1773	0.0336881	0.291162	-0.307954	0.194045	-1.58702	0.118139	0.540347	5.7815e-09	-50.7593	111.519
MSH5	HOM04D005333	HOM03D007428	MSH5	0.524294	0.249828	2.09862	0.0403723	0.32567	0.61504	0.306391	2.00737	0.0495453	0.375952	1.53007e-08	-77.7087	165.417
RAD51D	HOM04D006740	HOM03D007750	RAD51D	0.376136	0.183076	2.05454	0.0446012	0.337297	0.205006	0.224526	0.913062	0.365124	0.689213	4.96772e-09	-59.3673	128.735
PR19B/PUB60	HOM04D003246	HOM03D004531	PR19B/PUB60-1, PR19B/PUB60-2	0.377292	0.192477	1.96019	0.0549557	0.391155	-0.242421	0.198842	-1.21916	0.227893	0.662016	0.630878	-48.6081	107.216
RAD9	HOM04D005486	HOM03D007064	RAD9	-0.611725	0.357654	-1.71038	0.0927308	0.593661	-0.451649	0.359628	-1.25588	0.214375	0.662016	0.976415	-79.6375	169.275
RAD23	HOM04D001203	HOM03D001632	RAD23A, RAD23B, RAD23C, RAD23D	0.201378	0.117919	1.70776	0.0932194	0.593661	-0.109514	0.119331	-0.917727	0.362697	0.689213	0.800996	-17.6117	45.2235
CUL4	HOM04D000338	HOM03D000143	CUL4	-0.227718	0.138411	-1.64522	0.105526	0.638431	0.00451091	0.169749	0.026574	0.978894	0.967922	5.43235e-09	-42.8668	95.7335
FEN1	HOM04D003408	HOM03D002630	FEN1	-0.69684	0.433919	-1.60592	0.113916	0.656373	-0.61171	0.435195	-1.4056	0.165367	0.634367	1	-88.0807	186.161
XRCC2	HOM04D006906	HOM03D008620	XRCC2	0.28746	0.19968	1.43961	0.155545	0.784208	0.560394	0.244889	2.28836	0.0259122	0.280359	1.29761e-08	-64.4894	138.979
RBX1	HOM04D001544	HOM03D001542	RBX1	0.231498	0.159618	1.45033	0.152546	0.784208	-0.13392	0.168803	-0.79335	0.430922	0.714546	0.477133	-39.5696	89.1393
CHEK2	HOM04D000039	HOM03D000063	CHEK2	0.150249	0.103453	1.45233	0.151989	0.784208	0.0101269	0.104927	0.0965141	0.923457	0.967922	0.778675	-10.1656	30.3312
RPA2	HOM04D002638	HOM03D003134	RPA2	-0.217921	0.158985	-1.37071	0.175936	0.78575	-0.530251	0.15987	-3.31677	0.00160332	0.0635553	0.981097	-31.506	73.012
GTF2H5	HOM04D007085	HOM03D008072	GTF2H5	-0.41337	0.296073	-1.39617	0.168172	0.78575	-0.412575	0.320637	-1.28673	0.203481	0.662016	0.344007	-78	166
XPB/ERCC3	HOM04D003675	HOM03D002803	XPB/ERCC3	0.32812	0.235925	1.39078	0.169795	0.78575	0.287854	0.246421	1.16814	0.247701	0.662016	0.555668	-61.5731	133.146
DRT111	HOM04D004921	HOM03D003999	DRT111	-0.272568	0.205838	-1.32418	0.190821	0.78575	-0.308608	0.252442	-1.22249	0.226642	0.662016	8.08219e-09	-66.2815	142.563
OGG1	HOM04D006939	HOM03D005744	OGG1	0.180512	0.137567	1.31218	0.194814	0.78575	0.158351	0.161017	0.983443	0.329619	0.689213	0.0728829	-39.0566	88.1132
SMC4	HOM04D003434	HOM03D002909	SMC4	0.27818	0.206037	1.35014	0.182402	0.78575	0.233625	0.252686	0.924567	0.359158	0.689213	2.67637e-08	-66.3386	142.677
APTX	HOM04D004756	HOM03D002833	APTX	-0.19005	0.152482	-1.24638	0.217814	0.8259	-0.435112	0.187005	-2.32674	0.0236215	0.280359	1.63078e-08	-48.5788	107.158
AXR1	HOM04D003724	HOM03D003484	AXR1	0.2344	0.188316	1.24472	0.21842	0.8259	0.260252	0.20414	1.27487	0.207619	0.662016	0.338994	-51.3848	112.77
MMS2	HOM04D001492	HOM03D001161	MMS2	0.171365	0.142154	1.20549	0.233082	0.854633	-0.0100523	0.151178	-0.0664929	0.947222	0.967922	0.443736	-33.2014	76.4029
COP1	HOM04D000650	HOM03D000501	COP1	-0.106504	0.132567	-0.803399	0.425141	0.872429	-0.367821	0.133737	-2.75032	0.00800311	0.193521	0.836623	-24.0683	58.1366
GTF2H4	HOM04D005140	HOM03D003940	GTF2H4	-0.12873	0.148337	-0.867822	0.389196	0.872429	-0.360517	0.181922	-1.98171	0.0524283	0.375952	2.29507e-08	-46.953	103.906
POLD4	HOM04D004732	HOM03D003548	POLD4	-0.184725	0.232887	-0.793196	0.431011	0.872429	-0.417548	0.235754	-1.77112	0.0819826	0.443152	0.797566	-57.807	125.614
MUTY	HOM04D005552	HOM03D004454	MUTY	-0.205183	0.219172	-0.936172	0.353204	0.872429	-0.337001	0.22087	-1.52579	0.132691	0.584428	0.851168	-53.5405	117.081
CSA	HOM04D005364	HOM03D005285	CSA	-0.130826	0.142374	-0.918889	0.362095	0.872429	-0.209314	0.174609	-1.19876	0.23567	0.662016	5.64482e-09	-44.5323	99.0646
CCNH	HOM04D005036	HOM03D003364	CCNH	-0.15879	0.159616	-0.994823	0.324102	0.872429	-0.21599	0.195755	-1.10337	0.274585	0.662016	5.64333e-09	-51.2768	112.554
KU70	HOM04D005046	HOM03D004691	KU70	0.14572	0.178859	0.814721	0.418683	0.872429	-0.281999	0.219354	-1.28559	0.203878	0.662016	1.55208e-08	-57.9925	125.985
Polk	HOM04D002775	HOM03D006067	Polk	-0.276204	0.281411	-0.981496	0.33057	0.872429	-0.320722	0.283729	-1.13038	0.263133	0.662016	0.844386	-68.378	146.756
APE2	HOM04D004425	HOM03D006661	APE2	-0.16851	0.182378	-0.923962	0.359471	0.872429	-0.229801	0.22367	-1.02741	0.308645	0.689213	1.31895e-08	-59.142	128.284
RNR1	HOM04D002376	HOM03D001347	RNR1	0.131935	0.153106	0.861724	0.392514	0.872429	0.148194	0.159173	0.931028	0.355836	0.689213	0.586881	-35.6609	81.3217
MMS19	HOM04D004480	HOM03D004191	MMS19	-0.176276	0.196965	-0.894963	0.374637	0.872429	-0.200928	0.24156	-0.831796	0.409057	0.702538	7.73237e-09	-63.6817	137.363
SMC3	HOM04D003467	HOM03D002271	SMC3	-0.156934	0.168442	-0.931684	0.355499	0.872429	-0.163782	0.192234	-0.851995	0.397846	0.702538	0.135148	-49.0147	108.029
SMC6, MIM	HOM04D003618	HOM03D003447	SMC6, MIM	-0.293714	0.259246	-1.13296	0.26206	0.872429	-0.214576	0.260464	-0.823821	0.413536	0.702538	0.926089	-62.2731	134.546
XPD/UVH6/ERCC2	HOM04D004614	HOM03D005289	XPD/UVH6/ERCC2	0.250928	0.317496	0.790335	0.432667	0.872429	0.230278	0.319201	0.721419	0.473653	0.731515	0.989147	-71.625	153.25
POLD3	HOM04D002072	HOM03D004484	POLD3	0.191657	0.231297	0.828621	0.410837	0.872429	-0.182294	0.24553	-0.742453	0.460916	0.731515	0.45453	-61.7692	133.538
GTF2H3	HOM04D006212	HOM03D006663	GTF2H3	0.122838	0.118362	1.03781	0.303817	0.872429	0.0880063	0.14516	0.60627	0.546785	0.813505	3.73552e-09	-33.6344	77.2687
RAD1/UVH1/ERCC4/XPF	HOM04D005466	HOM03D003505	RAD1/UVH1/ERCC4/XPF	-0.139948	0.148825	-0.940357	0.351073	0.872429	-0.0972276	0.18252	-0.532696	0.596352	0.83873	1.02798e-08	-47.1466	104.293
MND1	HOM04D005684	HOM03D007966	MND1	0.160316	0.179304	0.894103	0.375093	0.872429	0.112266	0.2199	0.510532	0.611685	0.83873	6.19936e-09	-58.1391	126.278
KU80	HOM04D005174	HOM03D002193	KU80	-0.152572	0.193268	-0.789434	0.433188	0.872429	-0.112103	0.225251	-0.497683	0.620656	0.83873	0.0819819	-58.7844	127.569
PRKDC	HOM04D002601	HOM03D001652	PRKDC	-0.264718	0.339206	-0.780405	0.438439	0.872429	0.183797	0.366017	0.502155	0.617527	0.83873	0.362884	-85.7225	181.445
GTF2H2	HOM04D006174	HOM03D006192	GTF2H2	0.169159	0.188677	0.896552	0.373796	0.872429	-0.109248	0.231396	-0.472126	0.638671	0.853378	9.84637e-09	-61.1455	132.291
Muts_like	HOM04D001403	HOM03D001852	Muts_like	0.114159	0.143663	0.794627	0.430185	0.872429	0.0577232	0.150855	0.38264	0.703435	0.871378	0.521278	-32.7585	75.517
RAD51B	HOM04D007144	HOM03D007435	RAD51B	0.201894	0.240171	0.840624	0.404133	0.872429	0.0804354	0.25623	0.313919	0.754749	0.897545	0.425351	-64.4083	138.817
DML	HOM04D001046	HOM03D001428	DML1, DML2, DML3	0.12673	0.162884	0.778041	0.43982	0.872429	-0.0215107	0.181595	-0.118454	0.906132	0.967922	0.21365	-45.1408	100.282
UNG	HOM04D003441	HOM03D003393	UNG	0.347879	0.314547	1.10597	0.273469	0.872429	-0.0462188	0.315472	-0.146507	0.884047	0.967922	1	-69.0989	148.198
UVR1/UVX3/XPG/ERCC5	HOM04D005866	HOM03D002893	UVR1/UVX3/XPG/ERCC5	-0.144176	0.153363	-0.940093	0.351208	0.872429	0.00827991	0.168767	0.0490611	0.961045	0.967922	0.267547	-40.5155	91.031
POLH	HOM04D004091	HOM03D007442	POLH	0.249512	0.272992	0.913989	0.364641	0.872429	0.0173562	0.3348	0.0518404	0.95884	0.967922	9.64018e-09	-82.9403	175.881
PRD1	HOM04D006666	HOM03D007084	PRD1	0.129263	0.157174	0.822422	0.414325	0.872429	-0.0296144	0.177802	-0.166558	0.868318	0.967922	0.162092	-44.2217	98.4433
RFC5	HOM04D001694	HOM03D003877	RFC5	-0.136942	0.210802	-0.649626	0.51859	0.879696	-0.516112	0.214599	-2.40501	0.0195022	0.280359	0.74491	-52.5743	115.149
DRT101	HOM04D004359	HOM03D004660	DRT101	-0.124655	0.200015	-0.623227	0.535665	0.879696	-0.424537	0.222837	-1.90515	0.0619009	0.375952	0.216332	-57.1999	124.4
XRCC1	HOM04D006984	HOM03D003667	XRCC1	0.102978	0.166621	0.618039	0.539055	0.879696	-0.247732	0.204345	-1.21232	0.23048	0.662016	4.32269e-09	-53.8107	117.621
EME1	HOM04D005249	HOM03D007551	EME1	0.116778	0.182357	0.640381	0.524537	0.879696	0.211899	0.191226	1.10811	0.272551	0.662016	0.52992	-46.7148	103.43
SSB	HOM04D002728	HOM03D002499	SSB	0.0862454	0.125348	0.688047	0.494263	0.879696	-0.167104	0.153728	-1.08701	0.281688	0.662016	4.21194e-09	-37.0178	84.0356
POLD2	HOM04D005157	HOM03D004054	POLD2	-0.100096	0.157739	-0.63457	0.528293	0.879696	-0.21287	0.193452	-1.10038	0.275876	0.662016	1.36748e-08	-50.5787	111.157
MNAT1	HOM04D005360	HOM03D004449	MNAT1	0.0607185	0.101609	0.597569	0.552537	0.879696	-0.116178	0.124614	-0.932301	0.355183	0.689213	1.99067e-09	-24.6301	59.2602
REV7	HOM04D006848	HOM03D005648	REV7	-0.133483	0.22056	-0.605201	0.54749	0.879696	-0.209465	0.228575	-0.916396	0.363389	0.689213	0.608639	-56.9224	123.845
XAB2	HOM04D003069	HOM03D002694	XAB2	-0.121982	0.2031	-0.600602	0.550528	0.879696	0.2067	0.249084	0.829841	0.410152	0.702538	5.91603e-09	-65.4914	140.983
MRE11A	HOM04D004854	HOM03D005935	MRE11A	0.0873577	0.139333	0.626973	0.533225	0.879696	-0.145303	0.170879	-0.850326	0.398765	0.702538	2.82563e-09	-43.2582	96.5163
HUS1	HOM04D004876	HOM03D005957	HUS1	-0.31549	0.513051	-0.61493	0.541092	0.879696	-0.381565	0.515884	-0.739633	0.462612	0.731515	0.976584	-100.915	211.831
RAD1	HOM04D006209	HOM03D007251	RAD1	0.109636	0.172637	0.635068	0.52797	0.879696	0.126019	0.211724	0.595205	0.554104	0.813505	3.84366e-08	-55.9035	121.807
HEX1/EXO1	HOM04D002577	HOM03D005538	HEX1/EXO1	0.134443	0.207395	0.648248	0.519474	0.879696	-0.0681186	0.208433	-0.326812	0.745028	0.897545	0.95619	-48.3503	106.701
POLL	HOM04D006123	HOM03D007561	POLL	0.130644	0.209052	0.624934	0.534553	0.879696	0.00488899	0.256383	0.0190691	0.984854	0.967922	1.00048e-08	-67.1955	144.391
POLE	HOM04D004989	HOM03D007043	POLE	0.114968	0.18894	0.608487	0.545325	0.879696	0.0328801	0.231718	0.141897	0.887671	0.967922	1.0513e-08	-61.2276	132.455
REX1	HOM04D006322	HOM03D006889	REX1	0.0877775	0.152586	0.575264	0.567417	0.880865	-0.267185	0.187133	-1.42778	0.158908	0.629909	6.30851e-09	-48.6193	107.239
DET1	HOM04D005851	HOM03D003960	DET1	0.0918752	0.162944	0.563846	0.57511	0.880865	-0.209327	0.169793	-1.23284	0.222788	0.662016	0.571257	-39.5351	89.0701
UvrD	HOM04D002964	HOM03D005360	UvrD	-0.164318	0.288875	-0.568821	0.571752	0.880865	-0.155148	0.354278	-0.437927	0.663124	0.857158	6.03031e-09	-86.2768	182.554
FLJ35220	HOM04D005935	HOM03D006237	FLJ35220	0.074344	0.136211	0.545799	0.587372	0.885043	0.368413	0.167051	2.20539	0.0315485	0.312645	8.36266e-09	-41.9215	93.8429
MUS81	HOM04D004990	HOM03D004705	MUS81	-0.0969815	0.213107	-0.455085	0.650808	0.885043	-0.504296	0.261356	-1.92954	0.058736	0.375952	6.81217e-09	-68.3289	146.658
FPG	HOM04D005473	HOM03D004609	FPG	-0.0573169	0.125777	-0.455703	0.650365	0.885043	-0.133805	0.154254	-0.867431	0.389408	0.702538	4.42017e-09	-37.2192	84.4385
UVR7/ERCC1	HOM04D005591	HOM03D004203	UVR7/ERCC1	-0.112306	0.246913	-0.454841	0.650982	0.885043	-0.220123	0.248218	-0.886812	0.378973	0.702538	0.990312	-56.6621	123.324
MBD4	HOM04D004958	HOM03D003502	MBD4	0.0799129	0.152649	0.523509	0.602686	0.885043	0.147973	0.18721	0.790411	0.432622	0.714546	5.55282e-09	-48.6434	107.287
LIG1	HOM04D001683	HOM03D001412	LIG1	0.0683493	0.146477	0.466623	0.64258	0.885043	-0.131345	0.17964	-0.731157	0.467732	0.731515	7.88394e-09	-46.2083	102.417
ATRAD21	HOM04D001275	HOM03D001079	ATRAD21.1, ATRAD21.2, ATRAD21.3	-0.0969142	0.187983	-0.515547	0.608201	0.885043	-0.0991213	0.188872	-0.524807	0.601789	0.83873	0.922469	-43.3808	96.7616
POLE	HOM04D003276	HOM03D002351	POLE	0.0885979	0.193968	0.456765	0.649607	0.885043	-0.0936858	0.223789	-0.418634	0.677085	0.862331	0.105776	-58.2049	126.41
DDB1	HOM04D003108	HOM03D000591	DDB1	-0.122363	0.245866	-0.497682	0.620657	0.885043	-0.116324	0.29019	-0.400854	0.690053	0.863799	0.0564674	-73.9566	157.913
GTF2H1	HOM04D004318	HOM03D003099	GTF2H1	-0.0947522	0.176666	-0.536335	0.593851	0.885043	0.0726503	0.216665	0.335312	0.738643	0.897545	3.79058e-09	-57.2646	124.529
SMC1	HOM04D003489	HOM03D003237	SMC1	0.0875648	0.202386	0.432662	0.666922	0.885607	-0.167752	0.248208	-0.675854	0.501915	0.765226	9.78813e-09	-65.2837	140.567
NBS1	HOM04D006113	HOM03D004683	NBS1	0.14638	0.345419	0.423774	0.673354	0.885607	0.0514819	0.34721	0.148273	0.88266	0.967922	0.962972	-78.2103	166.421
SSRP1	HOM04D003180	HOM03D002008	SSRP1	0.0641619	0.150881	0.425248	0.672286	0.885607	-0.00322569	0.164801	-0.0195733	0.984453	0.967922	0.301819	-38.9354	87.8708
DUT1	HOM04D003033	HOM03D002613	DUT1	0.148719	0.370918	0.400948	0.689984	0.897721	-0.1715	0.372669	-0.460194	0.647159	0.855111	0.938975	-83.1257	176.251
WRN	HOM04D006594	HOM03D006683	WRN	0.063918	0.189365	0.337538	0.736973	0.948657	-0.381025	0.232239	-1.64066	0.106474	0.527577	3.04714e-08	-61.3602	132.72
XPC	HOM04D005966	HOM03D004314	XPC	-0.0516727	0.158765	-0.325467	0.746041	0.95022	-0.0991608	0.19471	-0.509273	0.612562	0.83873	6.63872e-09	-50.9612	111.922
Mfd	HOM04D005818	HOM03D003238	Mfd	-0.0530761	0.184029	-0.288411	0.774097	0.975684	-0.404074	0.210092	-1.92331	0.0595304	0.375952	0.134192	-54.2629	118.526
MLH3	HOM04D003331	HOM03D005080	MLH3	0.148953	0.53627	0.277757	0.782222	0.975762	1.24647	0.657686	1.89523	0.0632278	0.375952	1.72786e-08	-122.777	255.554
AlkB	HOM04D006501	HOM03D006029	AlkB	-0.0120458	0.144195	-0.0835383	0.933721	0.992081	-0.473153	0.176842	-2.67558	0.00976393	0.193521	4.76e-09	-45.2819	100.564
MLH1	HOM04D005281	HOM03D005583	MLH1	-0.0377928	0.156435	-0.241588	0.809982	0.992081	-0.406364	0.191854	-2.1181	0.0386185	0.353269	7.73174e-09	-50.0891	110.178
TDP1	HOM04D005673	HOM03D004707	TDP1	0.0146353	0.149141	0.0981309	0.922179	0.992081	-0.328161	0.182907	-1.79414	0.0781905	0.442781	7.84619e-09	-47.2717	104.543
ABH3/AlkB	HOM04D007234	HOM03D007275	ABH3/AlkB	0.0165103	0.176432	0.0935786	0.925778	0.992081	-0.375781	0.216378	-1.73669	0.0879403	0.454688	1.02939e-08	-57.1864	124.373
TOP3	HOM04D002223	HOM03D002059	TOP3	-0.00529092	0.172611	-0.0306522	0.975656	0.992081	-0.288131	0.180357	-1.59756	0.11577	0.540347	0.553238	-43.1688	96.3376
APE1L	HOM04D006817	HOM03D005832	APE1L	0.0171648	0.140923	0.121803	0.903491	0.992081	-0.215264	0.150429	-1.431	0.157987	0.629909	0.422187	-32.9992	75.9984
RAD50	HOM04D005302	HOM03D003113	RAD50	-0.00220387	0.148677	-0.0148232	0.988226	0.992081	-0.264413	0.182339	-1.45011	0.152605	0.629909	1.10268e-08	-47.0881	104.176
RFC2	HOM04D001345	HOM03D001196	RFC2, RFC3, RFC4	-0.0153177	0.090968	-0.168386	0.866886	0.992081	-0.120706	0.111564	-1.08195	0.283913	0.662016	2.74057e-09	-18.1031	46.2063
DDB2	HOM04D007014	HOM03D003898	DDB2	-0.00133408	0.133814	-0.00996967	0.992081	0.992081	-0.186092	0.164111	-1.13394	0.261649	0.662016	5.27478e-09	-40.8739	91.7478
XRCC4	HOM04D006340	HOM03D005209	XRCC4	0.0235214	0.241544	0.0973792	0.922773	0.992081	-0.283442	0.242688	-1.16793	0.247784	0.662016	0.921866	-58.1837	126.367
SMC5	HOM04D004387	HOM03D001853	SMC5	0.022904	0.229728	0.0997004	0.920938	0.992081	-0.278148	0.244171	-1.13915	0.259488	0.662016	0.447123	-61.4724	132.945
RAD17	HOM04D005902	HOM03D006532	RAD17	-0.0567958	0.29165	-0.19474	0.846302	0.992081	-0.416027	0.357682	-1.16312	0.249714	0.662016	1.41352e-08	-86.8409	183.682
RPA3	HOM04D003942	HOM03D005396	RPA3	0.00366624	0.21241	0.0172602	0.98629	0.992081	-0.202842	0.215389	-0.941748	0.350367	0.689213	0.780712	-52.5849	115.17
NUDX1	HOM04D003418	HOM03D005023	NUDX1	-0.0571924	0.332486	-0.172015	0.864046	0.992081	-0.33251	0.334081	-0.995297	0.323873	0.689213	0.9167	-77.1341	164.268
PHR1	HOM04D005911	HOM03D005566	PHR1	0.00466222	0.121247	0.0384521	0.969464	0.992081	-0.135925	0.148699	-0.914095	0.364586	0.689213	4.24513e-09	-35.0553	80.1106
RecG	HOM04D003779	HOM03D003370	RecG	0.0075801	0.174836	0.0433556	0.965572	0.992081	-0.0949273	0.21442	-0.442717	0.659676	0.857158	1.772e-08	-56.6501	123.3
REV1	HOM04D004212	HOM03D005524	REV1	0.0279999	0.273712	0.102297	0.918886	0.992081	0.116024	0.281347	0.412389	0.681629	0.862331	0.667626	-68.9269	147.854
LIG4	HOM04D005047	HOM03D002488	LIG4	0.00937681	0.164468	0.0570129	0.954738	0.992081	0.0616356	0.193123	0.319152	0.750799	0.897545	0.0663568	-49.8415	109.683
RPA1	HOM04D000929	HOM03D000629	RPA1	0.0370683	0.188347	0.196809	0.84469	0.992081	0.0558299	0.191878	0.290965	0.772153	0.909151	0.738704	-46.0047	102.009
NTH	HOM04D004019	HOM03D005173	NTH	0.0301529	0.203591	0.148105	0.882792	0.992081	-0.0166899	0.227995	-0.073203	0.941905	0.967922	0.196882	-58.6677	127.335
MAGLP/AlkA	HOM04D002929	HOM03D004685	MAGLP/AlkA	0.0338374	0.179116	0.188914	0.850843	0.992081	0.0168842	0.188828	0.0894157	0.929071	0.967922	0.496441	-46.1051	102.21
APE1	HOM04D004383	HOM03D004400	APE1	0.042223	0.212115	0.199057	0.842939	0.992081	0.0399804	0.224133	0.178378	0.85907	0.967922	0.482261	-56.2755	122.551
HMGB1	HOM04D000711	HOM03D000500	HMGB1	0.00830604	0.125777	0.0660376	0.947583	0.992081	0.0108491	0.135295	0.0801885	0.936373	0.967922	0.379572	-26.9292	63.8584
RAD51C	HOM04D007012	HOM03D007195	RAD51C	0.0319452	0.174473	0.183095	0.855384	0.992081	-0.00527716	0.213975	-0.0246625	0.980412	0.967922	5.67791e-09	-56.5275	123.055
