# Supplementary material for: Copy number analyses of DNA repair genes reveal the role of poly(ADP-ribose) polymerase (PARP) in tree longevity
Source: iScience. 2021 Jun 24;24(7):102779. doi: 10.1016/j.isci.2021.102779 (PMC8271160; doi:10.1016/j.isci.2021.102779)
Supplement: Table S4. The list of 11 tree species for analysis of the relationship between the copy number ratio of PARP and the growth rate, related to figure 5, table3 and STAR Methods [file mmc5.xlsx]

## Sheet: Sheet1
Supplementary Table S4. The list of 11 tree species for analysis of the relationship between the copy number ratio of PARP and the growth rate.
Species	Group	Reference
Eucalyptus grandis	Angiosperm	Burns and Honkala (1990b)
Malus domestica	Angiosperm	Liebhard et al. (2003)
Populus trichocarpa	Angiosperm	Burns and Honkala (1990b)
Prunus persica	Angiosperm	Burns and Honkala (1990b)
Picea abies	Gymnosperm	Kostler (1956)
Picea glauca	Gymnosperm	Burns and Honkala (1990a)
Picea sitchensis	Gymnosperm	Burns and Honkala (1990a)
Pinus pinaster	Gymnosperm	Bravo-Oviedo, Rio and Montero (2004)
Pinus sylvestris	Gymnosperm	Burns and Honkala (1990a)
Pinus taeda	Gymnosperm	Burns and Honkala (1990a)
Pseudotsuga menziesii	Gymnosperm	Burns and Honkala (1990a)
