# Supplementary material for: Copy number analyses of DNA repair genes reveal the role of poly(ADP-ribose) polymerase (PARP) in tree longevity
Source: iScience. 2021 Jun 24;24(7):102779. doi: 10.1016/j.isci.2021.102779 (PMC8271160; doi:10.1016/j.isci.2021.102779)
Supplement: Table S5. The species list for the analyses, related to STAR Methods — 23 tree species, four shrub species, 15 perennial herb species, 21 annual herb species, and 2 algae species were included. Four shrub species were eliminated from the analyses. [file mmc6.xlsx]

## Sheet: Sheet1
Supplementary Table S5. The species list for the analyses. 23 tree species, four shrub species, 15 perennial herb species, 21 annual herb species and 2 alga species were included. Four shrub species were eliminated from the analyses.
	Species name	Reference
Tree: 23 species
Angiosperm	Amborella trichopoda	Angiosperm Phylogeny Website
	Carica papaya	PLANTS database
	Citrus clementina	Plants For A Future
	Coffea canephora	Plants of the World online
	Eucalyptus grandis	PLANTS database
	Hevea brasiliensis	Plants of the World online
	Malus domestica	PLANTS database
	Populus trichocarpa	PLANTS database
	Prunus persica	PLANTS database
	Pyrus bretschneideri	Plants For A Future
	Theobroma cacao	PLANTS database
	Ziziphus jujuba	The University and Jepson Herbaria
Gymnosperm	Cycas micholitzii	The Gymnosperm Database
	Ginkgo biloba	The Gymnosperm Database
	Gnetum Montanum	The Gymnosperm Database
	Picea abies	The Gymnosperm Database
	Picea glauca	The Gymnosperm Database
	Picea sitchensis	The Gymnosperm Database
	Pinus pinaster	The Gymnosperm Database
	Pinus sylvestris	The Gymnosperm Database
	Pinus taeda	The Gymnosperm Database
	Pseudotsuga menziesii	The Gymnosperm Database
	Taxus baccata	The Gymnosperm Database
Shrub: 4 species
	Actinidia chinensis	PLANTS database
	Gossypium raimondii	Gotmare V, Singh P, Tule BN (2000)
	Manihot esculenta	PLANTS database
	Vitis vinifera	PLANTS database
Perennial herb: 15 species
	Arabidopsis lyrata	PLANTS database
	Brassica oleracea	PLANTS database
	Cajanus cajan	PLANTS database
	Capsicum annuum	PLANTS database
	Erythranthe guttata	The University and Jepson Herbaria
	Fragaria vesca	PLANTS database
	Marchantia polymorpha	University of Massachusetts Weed Herbarium
	Nelumbo nucifera	PLANTS database
	Oryza sativa ssp. japonica	Takasaki et al. (1994)
	Ricinus communis	PLANTS database
	Selaginella moellendorffii	Zhang, Hans, Kato (2013)
	Solanum lycopersicum	PLANTS database
	Solanum tuberosum	PLANTS database
	Trifolium pratense	PLANTS database
	Utricularia gibba	PLANTS database
Annual herb: 21 species
	Amaranthus hypochondriacus	PLANTS database
	Arabidopsis thaliana	PLANTS database
	Arachis ipaensis	Plants of the World online
	Beta vulgaris	PLANTS database
	Brassica rapa	PLANTS database
	Capsella rubella	PLANTS database
	Chenopodium quinoa	Plants For A Future
	Cicer arietinum	PLANTS database
	Citrullus lanatus	PLANTS database
	Corchorus olitorius	PLANTS database
	Cucumis melo	PLANTS database
	Cucumis sativus L.	PLANTS database
	Daucus carota	PLANTS database
	Glycine max	PLANTS database
	Medicago truncatula	Tivoli et al. 2006
	Petunia axillaris	PLANTS database
	Physcomitrella patens	D. Cove 2005
	Schrenkiella parvula	Inan, G., Q. Zhang, et al. (2004)
	Tarenaya hassleriana	PLANTS database
	Vigna radiata var. radiata	PLANTS database
	Zea mays	PLANTS database
Alga: 2 species
	Chlamydomonas reinhardtii	Merchant SS et al. 2007
	Micromonas commoda	Baren et al. 2016
