# Supplementary material for: Copy number analyses of DNA repair genes reveal the role of poly(ADP-ribose) polymerase (PARP) in tree longevity
Source: iScience. 2021 Jun 24;24(7):102779. doi: 10.1016/j.isci.2021.102779 (PMC8271160; doi:10.1016/j.isci.2021.102779)
Supplement: Table S6. The list of species used for the analyses considering the phylogenetic relationships, related to STAR Methods — 23 tree species, 15 perennial herb species, and 21 annual herb species were used. Two algae species (Chlamydomonas reinhardtii and Micromonas commoda) were removed from the analyses because the no sequence data of two algae species was available. [file mmc7.xlsx]

## Sheet: Sheet1
Supplementary Table S6. The list of species used for the analyses considering the phylogenetic relationships. 23 tree species, 15 perennial herb species and 21 annual herb species were used. 2 alga species (Chlamydomonas reinhardtii and Micromonas commoda) were removed from the analyses because the no sequence data of two alga species was avairable.
	Species name
Tree: 23 species
Angiosperm	Amborella trichopoda
	Carica papaya
	Citrus clementina
	Coffea canephora
	Eucalyptus grandis
	Hevea brasiliensis
	Malus domestica
	Populus trichocarpa
	Prunus persica
	Pyrus bretschneideri
	Theobroma cacao
	Ziziphus jujuba
Gymnosperm	Cycas micholitzii
	Ginkgo biloba
	Gnetum Montanum
	Picea abies
	Picea glauca
	Picea sitchensis
	Pinus pinaster
	Pinus sylvestris
	Pinus taeda
	Pseudotsuga menziesii
	Taxus baccata
Perennial herb: 15 species
	Arabidopsis lyrata
	Brassica oleracea
	Cajanus cajan
	Capsicum annuum
	Erythranthe guttata
	Fragaria vesca
	Marchantia polymorpha
	Nelumbo nucifera
	Oryza sativa ssp. japonica
	Ricinus communis
	Selaginella moellendorffii
	Solanum lycopersicum
	Solanum tuberosum
	Trifolium pratense
	Utricularia gibba
Annual herb: 21 species
	Amaranthus hypochondriacus
	Arabidopsis thaliana
	Arachis ipaensis
	Beta vulgaris
	Brassica rapa
	Capsella rubella
	Chenopodium quinoa
	Cicer arietinum
	Citrullus lanatus
	Corchorus olitorius
	Cucumis melo
	Cucumis sativus L.
	Daucus carota
	Glycine max
	Medicago truncatula
	Petunia axillaris
	Physcomitrella patens
	Schrenkiella parvula
	Tarenaya hassleriana
	Vigna radiata var. radiata
	Zea mays
