# Supplementary material for: Copy number analyses of DNA repair genes reveal the role of poly(ADP-ribose) polymerase (PARP) in tree longevity
Source: iScience. 2021 Jun 24;24(7):102779. doi: 10.1016/j.isci.2021.102779 (PMC8271160; doi:10.1016/j.isci.2021.102779)
Supplement: Table S7. The list of 189 PARP genes used for the construction of the phylogenetic tree to compare the domain structures of PARP genes, related to figure 3 [file mmc8.xlsx]

## Sheet: Sheet1
Supplementary Table S7. The list of 189 PARP genes used for the construction of the phylogenetic tree to compare the domain structures of PARP genes.
Gene ID	Species
Achn065121	Actinidia Chinensis
Achn068031	Actinidia Chinensis
Achn200491	Actinidia Chinensis
Achn295181	Actinidia Chinensis
Achn352311	Actinidia Chinensis
Achn359611	Actinidia Chinensis
AH002646	Amaranthus hypochondriacus
AH013261	Amaranthus hypochondriacus
AH022095	Amaranthus hypochondriacus
ATR0680G113	Amborella trichopoda
ATR0680G401	Amborella trichopoda
ATR0706G118	Amborella trichopoda
ATR0807G166	Amborella trichopoda
AL4G26550	Arabidopsis lyrata
AL6G33490	Arabidopsis lyrata
AL6G50730	Arabidopsis lyrata
AT2G31320	Arabidopsis thaliana
AT4G02390	Arabidopsis thaliana
AT5G22470	Arabidopsis thaliana
Araip.5M8X8	Arachis ipaensis
Araip.JYP5G	Arachis ipaensis
Araip.SKT5W	Arachis ipaensis
Araip.ZRL1S	Arachis ipaensis
Bv5_120830_cunf	Beta vulgaris
Bv7_163730_kdcj	Beta vulgaris
Bo2g100450	Brassica oleracea
Bo2g100460	Brassica oleracea
Bo3g052580	Brassica oleracea
Bo4g052260	Brassica oleracea
Bo9g148430	Brassica oleracea
Brara.B02605	Brassica rapa
Brara.C02811	Brassica rapa
Brara.E01231	Brassica rapa
Brara.J01467	Brassica rapa
C.cajan_06726.g	Cajanus cajan
C.cajan_09672.g	Cajanus cajan
C.cajan_21742.g	Cajanus cajan
Carubv10000452m.g	Capsella rubella
Carubv10002547m.g	Capsella rubella
Carubv10022570m.g	Capsella rubella
CAN.G1214.7	Capsicum annuum
CAN.G386.7	Capsicum annuum
CAN.G461.11	Capsicum annuum
CAN.G942.10	Capsicum annuum
Cpa.g.sc32.96	Carica papaya
Cpa.g.sc50.44	Carica papaya
Cpa.g.sc9.254	Carica papaya
AUR62008678	Chenopodium quinoa
AUR62009776	Chenopodium quinoa
AUR62011902	Chenopodium quinoa
AUR62024743	Chenopodium quinoa
AUR62025568	Chenopodium quinoa
AUR62039221	Chenopodium quinoa
Ca_03469.g	Cicer arietinum
Ca_12212.g	Cicer arietinum
Ca_16481.g	Cicer arietinum
Cla005994.g	Citrullus lanatus
Cla005995.g	Citrullus lanatus
Cla008646.g	Citrullus lanatus
Cla015093.g	Citrullus lanatus
Ciclev10018683m.g	Citrus clementina
Ciclev10019312m.g	Citrus clementina
Ciclev10027891m.g	Citrus clementina
Cc01_g09360	Coffea canephora
Cc01_g18530	Coffea canephora
Cc01_g20930	Coffea canephora
COL.COLO4_05598	Corchorus olitorius
COL.COLO4_05599	Corchorus olitorius
COL.COLO4_19902	Corchorus olitorius
MELO3C015996	Cucumis melo
MELO3C021418	Cucumis melo
MELO3C024039	Cucumis melo
Cucsa.053430	Cucumis sativus
Cucsa.205510	Cucumis sativus
Cucsa.385080	Cucumis sativus
DCAR_012388	Daucas carota
DCAR_018467	Daucas carota
Migut.D00147	Erythranthe guttata
Migut.D00407	Erythranthe guttata
Migut.D02355	Erythranthe guttata
Eucgr.H01106	Eucalyptus grandis
Eucgr.J00484	Eucalyptus grandis
Eucgr.K03285	Eucalyptus grandis
FVE08249	Fragaria vesca
FVE10614	Fragaria vesca
FVE22043	Fragaria vesca
Glyma.02G017200	Glycine max
Glyma.03G161300	Glycine max
Glyma.10G017700	Glycine max
Glyma.11G184100	Glycine max
Glyma.12G088300	Glycine max
Glyma.19G162800	Glycine max
Gorai.007G127600	Gossypium raimondii
Gorai.007G144300	Gossypium raimondii
Gorai.009G086300	Gossypium raimondii
HBR0402G047	Hevea brasiliensis
HBR0402G050	Hevea brasiliensis
HBR2393G008	Hevea brasiliensis
MDO.mRNA.g.2470.6	Malus domestica
MDO.mRNA.g.2470.7	Malus domestica
MDO.mRNA.g.2809.8	Malus domestica
MDO.mRNA.g.3996.2	Malus domestica
MDO.mRNA.g.4017.1	Malus domestica
MDO.mRNA.g.6120.22	Malus domestica
MDO.mRNA.g.6120.24	Malus domestica
Manes.01G220000	Manihot esculenta
Manes.01G220100	Manihot esculenta
Manes.05G087700	Manihot esculenta
Manes.11G160900	Manihot esculenta
Mapoly0074s0022	Marchantia polymorpha
Mapoly0154s0015	Marchantia polymorpha
Medtr1g088375	Medicago truncatula
Medtr1g088400	Medicago truncatula
Medtr4g053530	Medicago truncatula
Medtr7g096520	Medicago truncatula
NNU_03475	Nelumbo nucifera
NNU_14032	Nelumbo nucifera
NNU_19038	Nelumbo nucifera
LOC_Os01g24940	Oryza sativa japonica
LOC_Os02g32860	Oryza sativa japonica
LOC_Os07g23110	Oryza sativa japonica
Peaxi162Scf00134g00123	Petunia axillaris
Peaxi162Scf00445g00511	Petunia axillaris
Peaxi162Scf00751g00223	Petunia axillaris
Peaxi162Scf01281g00019	Petunia axillaris
Pp3c1_22640	Physcomitrella patens
Pp3c22_13240	Physcomitrella patens
Pp3c8_13220	Physcomitrella patens
Pp3c8_17220	Physcomitrella patens
PAB00011220	Picea abies
PAB00016058	Picea abies
PAB00021042	Picea abies
PAB00059084	Picea abies
Potri.002G041300	Populus trichocarpa
Potri.004G184100	Populus trichocarpa
Potri.009G143932	Populus trichocarpa
Potri.014G128000	Populus trichocarpa
Potri.014G128200	Populus trichocarpa
Prupe.6G127600	Prunus persica
Prupe.8G227600	Prunus persica
Prupe.8G262600	Prunus persica
Pbr003510.1.g	Pyrus bretschneideri
Pbr009023.1.g	Pyrus bretschneideri
Pbr009024.1.g	Pyrus bretschneideri
Pbr025332.1.g	Pyrus bretschneideri
Pbr026324.1.g	Pyrus bretschneideri
Pbr026355.1.g	Pyrus bretschneideri
RCO.g.29883.000089	Ricinus communis
RCO.g.30055.000011	Ricinus communis
Tp4g13800	Schrenkiella parvula
Tp6g02270	Schrenkiella parvula
Tp6g22780	Schrenkiella parvula
SMO118G0342	Selaginella moellendorffii
SMO353G0427	Selaginella moellendorffii
SMO364G0756	Selaginella moellendorffii
SMO367G0269	Selaginella moellendorffii
Solyc01g009470.1	Solanum lycopersicum
Solyc03g117970.2	Solanum lycopersicum
Solyc08g074730.1	Solanum lycopersicum
Solyc08g074740.2	Solanum lycopersicum
Solyc11g067250.1	Solanum lycopersicum
PGSC0003DMG400007402	Solanum tuberosum
PGSC0003DMG401030070	Solanum tuberosum
PGSC0003DMG402030070	Solanum tuberosum
THA.LOC104799546	Tarenaya hassleriana
THA.LOC104800882	Tarenaya hassleriana
THA.LOC104801277	Tarenaya hassleriana
TCA.TCM_004107	Theobroma cacao
TCA.TCM_004119	Theobroma cacao
TCA.TCM_004671	Theobroma cacao
TCA.TCM_041443	Theobroma cacao
TPR.G17213	Trifolium pratense
TPR.G18318	Trifolium pratense
TPR.G34005	Trifolium pratense
UGI.Scf00161.10239	Utricularia gibba
UGI.Scf01208.20459	Utricularia gibba
Vradi02g06900	Vigna radiata
Vradi03g01470	Vigna radiata
GSVIVG01028029001	Vitis vinifera
GSVIVG01028296001	Vitis vinifera
GSVIVG01036149001	Vitis vinifera
Zm00001d005168	Zea mays
Zm00001d009231	Zea mays
Zm00001d016694	Zea mays
ZJU.LOC107405971	Ziziphus jujuba
ZJU.LOC107406331	Ziziphus jujuba
ZJU.LOC107409492	Ziziphus jujuba
ZJU.LOC107425942	Ziziphus jujuba
ZJU.LOC107426250	Ziziphus jujuba
