# Supplementary material for: Copy number analyses of DNA repair genes reveal the role of poly(ADP-ribose) polymerase (PARP) in tree longevity
Source: iScience. 2021 Jun 24;24(7):102779. doi: 10.1016/j.isci.2021.102779 (PMC8271160; doi:10.1016/j.isci.2021.102779)
Supplement: Table S8A. The list of 332 PARP genes, related to STAR Methods — (A) 131 PARP genes used for the construction of the phylogenetic tree. [file mmc9.xlsx]

## Sheet: Sheet1
Supplementary Table S8. The list of 332 PARP genes. (A) 131 PARP genes used for the construction of the phylogenetic tree.
Gene ID	Species
AH022095	Amaranthus hypochondriacus
ATR0680G401	Amborella trichopoda
ATR0706G118	Amborella trichopoda
AL4G26550	Arabidopsis lyrata
AL6G33490	Arabidopsis lyrata
AL6G50730	Arabidopsis lyrata
AT2G31320	Arabidopsis thaliana
AT4G02390	Arabidopsis thaliana
AT5G22470	Arabidopsis thaliana
Araip.SKT5W	Arachis ipaensis
Bv5_120830_cunf	Beta vulgaris
Bv7_163730_kdcj	Beta vulgaris
Bo3g052580	Brassica oleracea
Bo4g052260	Brassica oleracea
Bo9g148430	Brassica oleracea
Brara.B02605	Brassica rapa
Brara.C02811	Brassica rapa
Brara.E01231	Brassica rapa
Brara.J01467	Brassica rapa
C.cajan_06726.g	Cajanus cajan
C.cajan_09672.g	Cajanus cajan
C.cajan_21742.g	Cajanus cajan
Carubv10000452m.g	Capsella rubella
Carubv10022570m.g	Capsella rubella
CAN.G461.11	Capsicum annuum
CAN.G942.10	Capsicum annuum
Cpa.g.sc32.96	Carica papaya
Cpa.g.sc9.254	Carica papaya
AUR62009776	Chenopodium quinoa
AUR62024743	Chenopodium quinoa
AUR62039221	Chenopodium quinoa
Ca_03469.g	Cicer arietinum
Ca_12212.g	Cicer arietinum
Ca_16481.g	Cicer arietinum
Cla005994.g	Citrullus lanatus
Cla015093.g	Citrullus lanatus
Ciclev10018683m.g	Citrus clementina
Ciclev10019312m.g	Citrus clementina
Cc00_g22450	Coffea canephora
Cc01_g18530	Coffea canephora
Cc01_g20930	Coffea canephora
COL.COLO4_19902	Corchorus olitorius
MELO3C024039	Cucumis melo
Cucsa.053430	Cucumis sativus
Cucsa.205510	Cucumis sativus
Cucsa.385080	Cucumis sativus
DCAR_012388	Daucas carota
DCAR_018467	Daucas carota
Migut.D00147	Erythranthe guttata
Migut.D00407	Erythranthe guttata
Migut.D02355	Erythranthe guttata
Eucgr.H01106	Eucalyptus grandis
Eucgr.J00484	Eucalyptus grandis
Eucgr.K03285	Eucalyptus grandis
FVE08249	Fragaria vesca
FVE22043	Fragaria vesca
Glyma.03G161300	Glycine max
Glyma.10G017700	Glycine max
Glyma.11G184100	Glycine max
Glyma.12G088300	Glycine max
Glyma.19G162800	Glycine max
GMO00017089	Gnetum montanum
GMO00017354	Gnetum montanum
HBR0402G050	Hevea brasiliensis
HBR2393G008	Hevea brasiliensis
Mapoly0074s0022	Marchantia polymorpha
Mapoly0154s0015	Marchantia polymorpha
Medtr1g088375	Medicago truncatula
Medtr4g053530	Medicago truncatula
Medtr7g096520	Medicago truncatula
NNU_14032	Nelumbo nucifera
NNU_19038	Nelumbo nucifera
LOC_Os01g24940	Oryza sativa japonica
LOC_Os02g32860	Oryza sativa japonica
LOC_Os07g23110	Oryza sativa japonica
Peaxi162Scf00445g00511	Petunia axillaris
Peaxi162Scf00757g00223	Petunia axillaris
Peaxi162Scf01281g00019	Petunia axillaris
Pp3c1_22640	Physcomitrella patens
Pp3c22_13240	Physcomitrella patens
Pp3c8_17220	Physcomitrella patens
PAB00021042	Picea abies
PPI00058999	Pinus pinaster
PPI00073846	Pinus pinaster
PSY00007693	Pinus sylvestris
PSY00015729	Pinus sylvestris
PTA00003970	Pinus taeda
PTA00019626	Pinus taeda
Potri.002G041300	Populus trichocarpa
Potri.014G128200	Populus trichocarpa
Prupe.6G127600	Prunus persica
Prupe.8G227600	Prunus persica
Prupe.8G262600	Prunus persica
PME00007555	Pseudotsuga menziesii
PME00051383	Pseudotsuga menziesii
PME00094295	Pseudotsuga menziesii
Pbr003510.1.g	Pyrus bretschneideri
Pbr009023.1.g	Pyrus bretschneideri
Pbr025332.1.g	Pyrus bretschneideri
Pbr026324.1.g	Pyrus bretschneideri
Pbr026355.1.g	Pyrus bretschneideri
RCO.g.29883.000089	Ricinus communis
RCO.g.30055.000011	Ricinus communis
Tp4g13800	Schrenkiella parvula
Tp6g02270	Schrenkiella parvula
Tp6g22780	Schrenkiella parvula
SMO118G0342	Selaginella moellendorffii
SMO353G0427	Selaginella moellendorffii
SMO364G0756	Selaginella moellendorffii
SMO367G0269	Selaginella moellendorffii
Solyc01g009470.1	Solanum lycopersicum
Solyc03g117970.2	Solanum lycopersicum
Solyc08g074730.1	Solanum lycopersicum
Solyc08g074740.2	Solanum lycopersicum
Solyc11g067250.1	Solanum lycopersicum
PGSC0003DMG400007402	Solanum tuberosum
PGSC0003DMG401030070	Solanum tuberosum
PGSC0003DMG402030070	Solanum tuberosum
THA.LOC104799546	Tarenaya hassleriana
THA.LOC104800882	Tarenaya hassleriana
THA.LOC104801277	Tarenaya hassleriana
TCA.TCM_004107	Theobroma cacao
TCA.TCM_004671	Theobroma cacao
TCA.TCM_041443	Theobroma cacao
TPR.G17213	Trifolium pratense
TPR.G34005	Trifolium pratense
UGI.Scf00161.10239	Utricularia gibba
Vradi02g06900	Vigna radiata
Zm00001d016694	Zea mays
ZJU.LOC107405971	Ziziphus jujuba
ZJU.LOC107425942	Ziziphus jujuba
