# Supplementary material for: Copy number analyses of DNA repair genes reveal the role of poly(ADP-ribose) polymerase (PARP) in tree longevity
Source: iScience. 2021 Jun 24;24(7):102779. doi: 10.1016/j.isci.2021.102779 (PMC8271160; doi:10.1016/j.isci.2021.102779)
Supplement: Table S8B. The list of 332 PARP genes, related to STAR Methods — (B) 201 PARP genes removed from the construction of the phylogenetic tree by increasing gap-free site using MaxAlign. [file mmc10.xlsx]

## Sheet: Sheet1
Supplementary Table S8. The list of 332 PARP genes. (B) 201 PARP genes removed from the construction of the phylogenetic tree by increasing gap-free site using MaxAlign.
Gene ID	Species
AH002646	Amaranthus hypochondriacus
AH013261	Amaranthus hypochondriacus
ATR0081G030	Amborella trichopoda
ATR0081G068	Amborella trichopoda
ATR0680G113	Amborella trichopoda
ATR0807G166	Amborella trichopoda
AL1G59810	Arabidopsis lyrata
Araip.2HK6U	Arachis ipaensis
Araip.49RC6	Arachis ipaensis
Araip.4IM8E	Arachis ipaensis
Araip.5M8X8	Arachis ipaensis
Araip.JYP5G	Arachis ipaensis
Araip.L3J2U	Arachis ipaensis
Araip.ZRL1S	Arachis ipaensis
Bo2g100450	Brassica oleracea
Bo2g100460	Brassica oleracea
Carubv10002547m.g	Capsella rubella
CAN.G1214.7	Capsicum annuum
CAN.G1214.9	Capsicum annuum
CAN.G386.6	Capsicum annuum
CAN.G386.7	Capsicum annuum
Cpa.g.sc50.44	Carica papaya
Cpa.g.sc50.45	Carica papaya
AUR62008678	Chenopodium quinoa
AUR62011902	Chenopodium quinoa
AUR62025568	Chenopodium quinoa
Cla005995.g	Citrullus lanatus
Cla008646.g	Citrullus lanatus
Ciclev10023303m.g	Citrus clementina
Ciclev10027891m.g	Citrus clementina
Cc01_g09350	Coffea canephora
Cc01_g09360	Coffea canephora
COL.COLO4_05598	Corchorus olitorius
COL.COLO4_05599	Corchorus olitorius
COL.COLO4_23334	Corchorus olitorius
COL.COLO4_23335	Corchorus olitorius
MELO3C015996	Cucumis melo
MELO3C021418	Cucumis melo
MELO3C021419	Cucumis melo
MELO3C021420	Cucumis melo
CMI00004336	Cycas micholitzii
CMI00005428	Cycas micholitzii
CMI00018239	Cycas micholitzii
CMI00021647	Cycas micholitzii
DCAR_012185	Daucas carota
DCAR_012186	Daucas carota
FVE10614	Fragaria vesca
GBI00004299	Ginkgo biloba
GBI00008714	Ginkgo biloba
GBI00009097	Ginkgo biloba
GBI00023514	Ginkgo biloba
Glyma.02G017200	Glycine max
Glyma.10G124100	Glycine max
HBR0402G047	Hevea brasiliensis
HBR1831G016	Hevea brasiliensis
HBR3468G023	Hevea brasiliensis
MDO.mRNA.g.2470.6	Malus domestica
MDO.mRNA.g.2470.7	Malus domestica
MDO.mRNA.g.2809.7	Malus domestica
MDO.mRNA.g.2809.8	Malus domestica
MDO.mRNA.g.357.5	Malus domestica
MDO.mRNA.g.357.6	Malus domestica
MDO.mRNA.g.357.7	Malus domestica
MDO.mRNA.g.3996.2	Malus domestica
MDO.mRNA.g.4017.1	Malus domestica
MDO.mRNA.g.4963.10	Malus domestica
MDO.mRNA.g.4963.9	Malus domestica
MDO.mRNA.g.6120.21	Malus domestica
MDO.mRNA.g.6120.22	Malus domestica
MDO.mRNA.g.6120.24	Malus domestica
Mapoly0030s0138	Marchantia polymorpha
Medtr1g088400	Medicago truncatula
NNU_03475	Nelumbo nucifera
NNU_07935	Nelumbo nucifera
LOC_Os01g24920	Oryza sativa japonica
Peaxi162Scf00134g00123	Petunia axillaris
Peaxi162Scf00751g00217	Petunia axillaris
Peaxi162Scf00751g00223	Petunia axillaris
Peaxi162Scf00751g00224	Petunia axillaris
Pp3c8_13220	Physcomitrella patens
PAB00001919	Picea abies
PAB00002850	Picea abies
PAB00002955	Picea abies
PAB00011220	Picea abies
PAB00016058	Picea abies
PAB00043164	Picea abies
PAB00044039	Picea abies
PAB00046641	Picea abies
PAB00059084	Picea abies
PGL00009845	Picea glauca
PGL00011348	Picea glauca
PSI00003629	Picea sitchensis
PPI00000081	Pinus pinaster
PPI00003071	Pinus pinaster
PPI00037856	Pinus pinaster
PPI00038529	Pinus pinaster
PPI00042280	Pinus pinaster
PPI00050647	Pinus pinaster
PPI00052742	Pinus pinaster
PPI00053106	Pinus pinaster
PPI00066288	Pinus pinaster
PPI00071432	Pinus pinaster
PPI00075862	Pinus pinaster
PPI00076222	Pinus pinaster
PSY00000933	Pinus sylvestris
PSY00000934	Pinus sylvestris
PSY00002174	Pinus sylvestris
PSY00003099	Pinus sylvestris
PSY00011283	Pinus sylvestris
PSY00011284	Pinus sylvestris
PSY00017560	Pinus sylvestris
PSY00027634	Pinus sylvestris
PTA00011977	Pinus taeda
PTA00012649	Pinus taeda
PTA00029900	Pinus taeda
PTA00044382	Pinus taeda
PTA00044383	Pinus taeda
PTA00044384	Pinus taeda
PTA00048519	Pinus taeda
PTA00076307	Pinus taeda
Potri.004G184100	Populus trichocarpa
Potri.009G136500	Populus trichocarpa
Potri.009G143866	Populus trichocarpa
Potri.009G143932	Populus trichocarpa
Potri.014G128000	Populus trichocarpa
Potri.014G128100	Populus trichocarpa
Prupe.3G262400	Prunus persica
Prupe.3G262700	Prunus persica
Prupe.5G191000	Prunus persica
PME00008631	Pseudotsuga menziesii
PME00008632	Pseudotsuga menziesii
PME00019315	Pseudotsuga menziesii
PME00038040	Pseudotsuga menziesii
PME00051377	Pseudotsuga menziesii
PME00051378	Pseudotsuga menziesii
PME00051379	Pseudotsuga menziesii
PME00051380	Pseudotsuga menziesii
PME00051381	Pseudotsuga menziesii
PME00051382	Pseudotsuga menziesii
PME00051384	Pseudotsuga menziesii
PME00051385	Pseudotsuga menziesii
PME00051386	Pseudotsuga menziesii
PME00051387	Pseudotsuga menziesii
PME00051388	Pseudotsuga menziesii
PME00051389	Pseudotsuga menziesii
PME00051390	Pseudotsuga menziesii
PME00068074	Pseudotsuga menziesii
PME00068076	Pseudotsuga menziesii
PME00068077	Pseudotsuga menziesii
PME00068078	Pseudotsuga menziesii
PME00068079	Pseudotsuga menziesii
PME00068080	Pseudotsuga menziesii
PME00068082	Pseudotsuga menziesii
PME00068083	Pseudotsuga menziesii
PME00068084	Pseudotsuga menziesii
PME00068085	Pseudotsuga menziesii
PME00068086	Pseudotsuga menziesii
PME00068088	Pseudotsuga menziesii
PME00068089	Pseudotsuga menziesii
PME00068090	Pseudotsuga menziesii
PME00068092	Pseudotsuga menziesii
PME00068093	Pseudotsuga menziesii
PME00068094	Pseudotsuga menziesii
PME00068096	Pseudotsuga menziesii
PME00068097	Pseudotsuga menziesii
PME00068099	Pseudotsuga menziesii
PME00068100	Pseudotsuga menziesii
PME00068102	Pseudotsuga menziesii
PME00068103	Pseudotsuga menziesii
PME00068104	Pseudotsuga menziesii
PME00068105	Pseudotsuga menziesii
PME00068107	Pseudotsuga menziesii
PME00068108	Pseudotsuga menziesii
PME00099600	Pseudotsuga menziesii
PME00099602	Pseudotsuga menziesii
PME00131356	Pseudotsuga menziesii
PME00142152	Pseudotsuga menziesii
Pbr003252.1.g	Pyrus bretschneideri
Pbr009024.1.g	Pyrus bretschneideri
Pbr021722.1.g	Pyrus bretschneideri
Pbr035027.1.g	Pyrus bretschneideri
RCO.g.29986.000043	Ricinus communis
RCO.g.29986.000044	Ricinus communis
SMO364G0880	Selaginella moellendorffii
TBA00002240	Taxus baccata
TBA00007115	Taxus baccata
TBA00007116	Taxus baccata
TBA00027172	Taxus baccata
TCA.TCM_004119	Theobroma cacao
TCA.TCM_004120	Theobroma cacao
TPR.G16288	Trifolium pratense
TPR.G18318	Trifolium pratense
UGI.Scf01208.20459	Utricularia gibba
Vradi03g01470	Vigna radiata
Zm00001d005168	Zea mays
Zm00001d009230	Zea mays
Zm00001d009231	Zea mays
ZJU.LOC107406331	Ziziphus jujuba
ZJU.LOC107409492	Ziziphus jujuba
ZJU.LOC107426250	Ziziphus jujuba
ZJU.LOC107426308	Ziziphus jujuba
