# Supplementary material for: Copy number analyses of DNA repair genes reveal the role of poly(ADP-ribose) polymerase (PARP) in tree longevity
Source: iScience. 2021 Jun 24;24(7):102779. doi: 10.1016/j.isci.2021.102779 (PMC8271160; doi:10.1016/j.isci.2021.102779)
Supplement: Table S9A. The list of PARP genes within gymnosperm species, related to STAR Methods — (A) 24 PARP genes used for the construction of the phylogenetic tree. [file mmc11.xlsx]

## Sheet: Sheet1
Supplementary Table S9. The list of PARP genes within gymnosperm species. (A) 24 PARP genes used for the construction of the phylogenetic tree.
Gene ID	Species
GMO00017089	Gnetum montanum
GMO00017354	Gnetum montanum
PAB00021042	Picea abies
PPI00058999	Pinus pinaster
PPI00073846	Pinus pinaster
PSY00003099	Pinus sylvestris
PSY00007693	Pinus sylvestris
PSY00015729	Pinus sylvestris
PTA00003970	Pinus taeda
PTA00019626	Pinus taeda
PME00007555	Pseudotsuga menziesii
PME00008631	Pseudotsuga menziesii
PME00051377	Pseudotsuga menziesii
PME00051379	Pseudotsuga menziesii
PME00051381	Pseudotsuga menziesii
PME00051383	Pseudotsuga menziesii
PME00051384	Pseudotsuga menziesii
PME00051386	Pseudotsuga menziesii
PME00051387	Pseudotsuga menziesii
PME00051389	Pseudotsuga menziesii
PME00068085	Pseudotsuga menziesii
PME00068096	Pseudotsuga menziesii
PME00068099	Pseudotsuga menziesii
PME00094295	Pseudotsuga menziesii
