# Supplementary material for: Copy number analyses of DNA repair genes reveal the role of poly(ADP-ribose) polymerase (PARP) in tree longevity
Source: iScience. 2021 Jun 24;24(7):102779. doi: 10.1016/j.isci.2021.102779 (PMC8271160; doi:10.1016/j.isci.2021.102779)
Supplement: Table S9B. The list of PARP genes within gymnosperm species, related to STAR Methods — (B) 88 PARP genes removed from the construction of the phylogenetic tree by increasing gap-free site using MaxAlign. [file mmc12.xlsx]

## Sheet: Sheet1
Supplementary Table S9. The list of PARP genes within gymnosperm species. (B) 88 PARP genes removed from the construction of the phylogenetic tree by increasing gap-free site using MaxAlign.
Gene ID	Species
CMI00004336	Cycas micholitzii
CMI00005428	Cycas micholitzii
CMI00018239	Cycas micholitzii
CMI00021647	Cycas micholitzii
GBI00004299	Ginkgo biloba
GBI00008714	Ginkgo biloba
GBI00009097	Ginkgo biloba
GBI00023514	Ginkgo biloba
PAB00001919	Picea abies
PAB00002850	Picea abies
PAB00002955	Picea abies
PAB00011220	Picea abies
PAB00016058	Picea abies
PAB00043164	Picea abies
PAB00044039	Picea abies
PAB00046641	Picea abies
PAB00059084	Picea abies
PGL00009845	Picea glauca
PGL00011348	Picea glauca
PSI00003629	Picea sitchensis
PPI00000081	Pinus pinaster
PPI00003071	Pinus pinaster
PPI00037856	Pinus pinaster
PPI00038529	Pinus pinaster
PPI00042280	Pinus pinaster
PPI00050647	Pinus pinaster
PPI00052742	Pinus pinaster
PPI00053106	Pinus pinaster
PPI00066288	Pinus pinaster
PPI00071432	Pinus pinaster
PPI00075862	Pinus pinaster
PPI00076222	Pinus pinaster
PSY00000933	Pinus sylvestris
PSY00000934	Pinus sylvestris
PSY00002174	Pinus sylvestris
PSY00011283	Pinus sylvestris
PSY00011284	Pinus sylvestris
PSY00017560	Pinus sylvestris
PSY00027634	Pinus sylvestris
PTA00011977	Pinus taeda
PTA00012649	Pinus taeda
PTA00029900	Pinus taeda
PTA00044382	Pinus taeda
PTA00044383	Pinus taeda
PTA00044384	Pinus taeda
PTA00048519	Pinus taeda
PTA00076307	Pinus taeda
PME00008632	Pseudotsuga menziesii
PME00019315	Pseudotsuga menziesii
PME00038040	Pseudotsuga menziesii
PME00051378	Pseudotsuga menziesii
PME00051380	Pseudotsuga menziesii
PME00051382	Pseudotsuga menziesii
PME00051385	Pseudotsuga menziesii
PME00051388	Pseudotsuga menziesii
PME00051390	Pseudotsuga menziesii
PME00068074	Pseudotsuga menziesii
PME00068076	Pseudotsuga menziesii
PME00068077	Pseudotsuga menziesii
PME00068078	Pseudotsuga menziesii
PME00068079	Pseudotsuga menziesii
PME00068080	Pseudotsuga menziesii
PME00068082	Pseudotsuga menziesii
PME00068083	Pseudotsuga menziesii
PME00068084	Pseudotsuga menziesii
PME00068086	Pseudotsuga menziesii
PME00068088	Pseudotsuga menziesii
PME00068089	Pseudotsuga menziesii
PME00068090	Pseudotsuga menziesii
PME00068092	Pseudotsuga menziesii
PME00068093	Pseudotsuga menziesii
PME00068094	Pseudotsuga menziesii
PME00068097	Pseudotsuga menziesii
PME00068100	Pseudotsuga menziesii
PME00068102	Pseudotsuga menziesii
PME00068103	Pseudotsuga menziesii
PME00068104	Pseudotsuga menziesii
PME00068105	Pseudotsuga menziesii
PME00068107	Pseudotsuga menziesii
PME00068108	Pseudotsuga menziesii
PME00099600	Pseudotsuga menziesii
PME00099602	Pseudotsuga menziesii
PME00131356	Pseudotsuga menziesii
PME00142152	Pseudotsuga menziesii
TBA00002240	Taxus baccata
TBA00007115	Taxus baccata
TBA00007116	Taxus baccata
TBA00027172	Taxus baccata
